# Supplementary material for: Gut microbial signatures of advanced hepatocellular carcinoma and their potential diagnostic value
Source: Front Microbiol. 2026 Feb 2;17:1760859. doi: 10.3389/fmicb.2026.1760859 (PMC12908660; doi:10.3389/fmicb.2026.1760859)
Supplement: Supplementary file 1 [file Table_1.xlsx]

## Sheet: Table S1
Table S1 Datasets used for external validation.
Lab number (n = 74)	Age	Group	Re-group	ALT (alanine aminotransferase)	AST (aspartate aminotransferase)	TBIL (total bilirubin)	DBIL (direct bilirubin)	GGT (gamma-glutamyl transferase)	ALP (alkaline phosphatase)	CHE (cholinesterase)	TBA(total bile acid)	HGB (hemoglobin)	PLT (platelet)	PT (prothrombin time)	PTA (prothrombin time activity)	INR (international normalized rati)	CRE (creatinine)	Child-Pugh	MELD (model for end-stage liver disease)	Firmicutes	Bacteroidetes	Actinobacteria	Fusobacteria	Tenericutes	Enterococcaceae	Lachnospiraceae	Bifidobacteriaceae	Enterobacteriaceae	Peptostreptococcaceae	unidentified Clostridiales	ratio of Enterococcaceae and Bifidobacteriaceae
HCE1	55	early	HCC12	39.3	45	17.6	9.5	76.6	80	3604	33.1	134	96	12.1	89	1.08	52.4	B	56.165	0.435	0.528	0.029	0.0002	0.001	0.005	0.11	0.019	0.003	0.0469	0.0355	0.385844
HCE4	62	early	HCC12	38	24.2	30.1	10.5	63.2	84.4	3931	5.7	128	94	11.6	94	1.03	51.5	A	57.507	0.301	0.481	0.042	0.0004	0.004	0.002	0.167	0.035	0.167	0.0047	0.0049	0.098449
HCE15	56	early	HCC12	43.1	32.8	27.3	14	13.8	97.4	3571	42.7	129	50	14.1	70	1.25	78.5	B	63.351	0.942	0.013	0.024	0.0001	0.0001	0.131	0.259	0.019	0.013	0.016	0.0042	2.48859
HCE37	71	early	HCC12	15.7	31.5	47.3	34.9	19	60.9	1943	34.9	109	50	15.6	63	1.39	75.8	B	66.293	0.781	0.118	0.027	0	0.0003	0.002	0.355	0.011	0.052	0.0682	0.0708	0.184629
HCM45	59	early	HCC12	27.7	25.5	15.4	7	242.3	65.4	5524	30.8	117	88	11.9	91	1.06	74.3	A	58.801	0.495	0.406	0.019	0	6e-05	0.0004	0.271	0.012	0.013	0.0205	0.0571	0.043324
HCE63	34	early	HCC12	22.4	22	13.1	6.9	16.6	58.6	7672	7.1	159	123	13.6	75	1.21	67.6	A	58.762	0.199	0.015	0.013	0.644	0.0003	0.02	0.056	0.007	0.055	0.0081	0.0072	2.11314
HCE71	68	early	HCC12	670.3	1083	23.9	14	53.8	119	5367	18.1	110	65	13.4	77	1.19	80.7	A	62.56	0.822	0.021	0.061	0.015	0.014	0.043	0.393	0.016	0.043	0.062	0.0421	1.75304
HCE76	44	early	HCC12	47.6	59.4	8.4	5.1	207.9	64.4	####	45.9	160	156	10.3	115	0.92	86.4	A	56.36	0.782	0.104	0.035	0.0004	0.0006	0.023	0.228	0.022	0.071	0.0059	0.0074	1.01602
HCE128	66	early	HCC12	35.8	59.5	34.5	18	16.1	102	936	42.1	106	40	14	69	1.27	57	B	61.346	0.565	0.21	0.005	0.002	0.002	0.016	0.302	0.002	0.199	0.0186	0.0684	5.30261
HCEE129	54	early	HCC12	36.1	29.4	18.3	8.5	65.8	99.3	4254	40.5	135	97	14.2	70	1.26	80.2	A	62.126	0.823	0.041	0.052	0.002	0.063	0.003	0.429	0.003	0.013	0.025	0.0295	0.761774
HCP130	61	early	HCC12	29.1	31.3	23.3	10.9	42.3	78.1	2585	76.1	74	17	16.4	59	1.46	55.8	B	61.212	0.866	0.1	0.011	0.002	0.0003	0.032	0.144	0.004	0.018	0.0184	0.0374	3.95673
HCEE141	34	early	HCC12	30.1	24.8	18.5	3.7	38	80	2456	38.8	170	139	13.6	75	1.21	72.5	A	60.745	0.372	0.037	0.006	0.283	0.003	0.008	0.219	0.001	0.297	0.0092	0.0139	4.18156
HCE150	65	early	HCC12	26	28.7	15.7	5.9	37	59.3	8229	6.9	164	120	12	90	1.07	77.6	A	59.397	0.933	0.026	0.009	0.0009	0.002	0.008	0.467	0.003	0.018	0.0114	0.0231	2.12345
HCE168	53	early	HCC12	121.6	154.1	17.4	8	39.3	117	3105	50.3	131	69	15.7	60	1.4	38.6	A	56.094	0.095	0.881	0.001	6e-05	0	0.0002	0.042	0.001	0.013	0.0008	0.0019	0.201075
HCEE198	61	early	HCC12	29.2	37.7	34.2	14.3	38.4	79.5	3298	29.8	107	82	16	59	1.42	49.5	A	61.209	0.182	0.771	0.0009	0.004	0	0.001	0.039	0.0004	0.009	0.0005	0.0011	2.24904
HCEE217	51	early	HCC12	11.3	21.4	27.1	12.3	373.8	52.2	3802	16.6	138	98	14.7	68	1.31	55.2	A	60.468	0.367	0.526	0.019	0.022	0	0.0006	0.31	0.019	0.052	0.0055	0.0015	0.05566
HCE219	72	early	HCC12	15.7	31.5	47.3	34.9	19	60.9	1943	34.9	109	50	15.6	63	1.39	75.8	B	66.293	0.473	0.028	0.493	0.001	0	0.02	0.011	0.492	0.002	0.0844	0.0221	0.277076
HCEE228	61	early	HCC12	19.8	27.8	12.4	5	22.5	100	3947	36.9	84	78	12.4	86	1.11	44.5	A	53.573	0.314	0.645	0.0005	0.0005	0	0.0002	0.206	0.0002	0.029	0.0017	0.0009	0.834649
HCEE231	63	early	HCC12	38.6	30.5	9.5	4.1	38	84.8	4152	4.5	132	87	11.1	101	0.99	65	A	54.916	0.109	0.47	0.0003	0.001	0	6e-05	0.016	0.0001	0.396	0.0004	0.0001	0.50159
HCP3	70	intermediate	HCC12	19.7	26.7	23.4	10.8	45.5	103	4083	15.9	123	79	11.6	96	1.03	44.2	A	55.083	0.745	0.146	0.069	0.0001	3e-05	0.03	0.198	0.058	0.027	0.0285	0.0086	0.726126
HCL8	48	intermediate	HCC12	31.7	34.2	9	4.8	217	126	6754	3	155	233	11.1	101	233	61.5	A	115.34	0.827	0.103	0.014	0.001	0.0002	0.0007	0.636	0.007	0.052	0.003	0.0045	0.133727
HCP10	59	intermediate	HCC12	73.5	57.7	13.9	6.4	57.2	41.4	4964	5.8	153	119	11.3	98	1.01	64.4	A	56.498	0.833	0.094	0.073	0	6e-05	0.0002	0.421	0.066	0.0002	0.0085	0.017	0.007822
HCP39	68	intermediate	HCC12	16.2	44	16.1	8.8	38.6	77.4	4142	45.5	139	70	12.1	89	1.08	66	A	58.042	0.83	0.049	0.029	0.0003	0	0.0008	0.22	0.016	0.078	0.0074	0.0019	0.079938
HCP40	63	intermediate	HCC12	35.3	36.5	26.4	15.9	69.4	121	4093	6.1	164	110	12.7	82	1.13	63.5	A	60.058	0.592	0.269	0.054	0	0.0003	0.018	0.233	0.039	0.057	0.0163	0.0149	0.65467
HCP41	62	intermediate	HCC12	80	122.2	43.7	23.7	59	88.6	2156	86.6	140	57	13.4	76	1.19	54.2	B	61.032	0.523	0.056	0.024	0.0001	0.0002	0.028	0.208	0.016	0.059	0.0164	0.0305	1.38381
HCP44	69	intermediate	HCC12	16.5	26.3	14.6	8.2	24.4	92.2	3534	9.4	102	82	11.7	93	1.04	62.9	A	56.786	0.405	0.159	0.031	0.0002	0.0008	0.01	0.197	0.017	0.389	0.0371	0.0153	0.681848
HCP49	61	intermediate	HCC12	49.8	104	18.1	8.7	22.1	81.3	4702	33.7	133	68	12.7	83	1.13	66.7	A	59.095	0.751	0.109	0.077	0.0008	0.0002	0.004	0.405	0.017	0.057	0.0354	0.0162	0.312766
HCP50	59	intermediate	HCC12	497.2	96.1	75.4	54.7	118.9	116	2653	104	130	55	15	66	1.34	67.1	B	66.484	0.852	0.064	0.028	0.0005	0	0.003	0.513	0.02	0.048	0.0157	0.0038	0.258038
HCM59	55	intermediate	HCC12	18	54.6	90.5	74.3	162.7	141	1659	131	115	57	17.2	54	1.53	61.7	B	67.857	0.677	0.089	0.208	0.0006	0.001	0.004	0.337	0.141	0.016	0.0584	0.0321	0.119725
HCM65	60	intermediate	HCC12	23.2	26.6	25.9	8.4	22	92	1573	19.1	79	149	13.4	76	1.19	68.8	B	61.334	0.884	0.007	0.024	0.011	0.0004	0.503	0.07	0.014	0.054	0.0109	0.0198	4.50088
HCE66	65	intermediate	HCC12	25.1	36.5	29.9	15.6	63.7	97.3	3651	57.1	142	24	14.9	67	1.33	50.3	A	60.119	0.53	0.006	0.008	0.011	0.0003	0.076	0.053	0.003	0.434	0.0069	0.0092	7.55597
HCM70	53	intermediate	HCC12	12.8	18.5	31.5	15.9	47.1	71	3478	8.3	109	67	11.6	95	1.04	71	A	60.871	0.706	0.025	0.114	0.016	0.002	0.028	0.16	0.053	0.029	0.0769	0.1954	0.718565
HCM125	68	intermediate	HCC12	10.5	21.3	43	9.8	22	53	4422	26.6	122	65	14.7	67	1.31	83.9	B	66.241	0.5	0.259	0.023	0.0009	0.004	0.011	0.188	0.011	0.212	0.027	0.0159	1.02104
HCM127	63	intermediate	HCC12	32.1	28.1	17.9	9.7	57.3	102	4307	6.2	156	112	12.1	89	1.08	56	A	56.868	0.868	0.087	0.032	0.001	0.006	0.004	0.436	0.015	0.003	0.0175	0.0118	0.347699
HCM130	61	intermediate	HCC12	35.5	41.4	31.5	8.6	22	102	1573	19.1	84	18	15.9	57	1.42	57	B	62.251	0.272	0.62	0.002	3e-05	0	0.0003	0.023	0.002	0.066	0.0008	0.0006	3.95673
HCM132	58	intermediate	HCC12	11.1	17.6	14.5	5	15.9	95.8	7962	2	151	153	12.4	86	1.11	67.4	A	58.153	0.753	0.232	0.012	0	0	0.0001	0.255	0.008	0.003	0.0103	0.0167	0.016768
HCM133	51	intermediate	HCC12	36.2	51.4	42.8	13.6	136.7	158	3104	37.4	129	112	12.2	88	1.09	74.1	A	62.972	0.842	0.062	0.062	0.002	0.005	0.007	0.356	0.001	0.023	0.0149	0.1198	4.80139
HCM139	51	intermediate	HCC12	22.9	17.5	11.7	5.5	48.3	80.5	7158	12.3	154	144	11.4	97	1.02	66.4	A	56.247	0.857	0.086	0.02	0.007	0.005	0.027	0.287	0.002	0.019	0.0182	0.0237	6.19925
HCM140	63	intermediate	HCC12	36.2	36.9	19.9	8.4	50.5	72.8	3529	27.1	99	77	12.7	83	1.13	47.5	A	56.197	0.877	0.101	0.01	0.0008	0.0005	0.012	0.447	0.002	0.009	0.0982	0.0831	3.8572
HCM147	61	intermediate	HCC12	30.2	31.3	7.9	5.1	65.7	80.9	4065	7.1	140	148	11.5	96	1.03	48	A	51.749	0.767	0.213	0.009	6e-05	0.0004	0.217	0.135	0.003	0.006	0.0278	0.0248	11.6583
HCE148	66	intermediate	HCC12	9.3	15	9.8	6	30.5	51.5	3443	19.9	83	230	18.8	48	1.67	131.6	B	67.662	0.768	0.207	0.005	0.0006	0.001	0.035	0.273	0.002	0.008	0.0048	0.0063	10.8054
HCM149	52	intermediate	HCC12	63.2	59.1	18.3	11.1	181.1	137	5336	17.3	114	250	13.9	72	1.24	56.2	A	58.533	0.962	0.02	0.006	3e-05	0.0003	0.043	0.144	0.001	0.006	0.0194	0.0117	14.9295
HCM1492	52	intermediate	HCC12	28.8	34.8	11.1	7.2	153.5	139	5954	2.5	123	420	12.3	86	1.1	49.6	A	54.092	0.106	0.863	0.002	0.0001	0	0.0004	0.012	0.002	0.02	0.0012	0.0008	0.207023
HCM155	52	intermediate	HCC12	25	22.4	13.6	6.1	46.7	79.3	5028	26.7	153	51	12.6	83	1.12	60.6	A	56.989	0.166	0.785	0.002	0.001	0	0.0002	0.035	0.002	0.006	0.0024	0.0538	0.082844
HCM160	51	intermediate	HCC12	34.7	71.3	29	15.6	150.8	113	2281	92.9	150	99	13.3	76	1.19	41.6	B	56.934	0.115	0.798	0.001	0.0003	0	0.0002	0.068	0.001	0.076	0.002	0.0026	0.128762
HCM170	64	intermediate	HCC12	131.9	113.8	40.2	24.5	85.6	114	1842	68.4	63	45	15.9	60	1.41	51.4	B	62.105	0.212	0.66	0.012	0.002	3e-05	0.0004	0.096	0.008	0.092	0.0032	0.0208	0.07153
HCM1702	64	intermediate	HCC12	40.7	46.2	14.2	8.2	123.8	113	1894	19.3	41	35	13.4	77	1.2	62.3	B	58.191	0.44	0.481	0.014	0.005	0	0.0004	0.128	0.005	0.021	0.0038	0.0022	0.086341
HCM173	37	intermediate	HCC12	40.9	45.2	70.6	51.9	63.6	115	3468	207	112	43	17.6	49	1.58	31.2	B	60.728	0.695	0.23	0.017	0.0005	0.002	0.003	0.216	0.016	0.048	0.0016	0.0037	0.250847
HCM182	55	intermediate	HCC12	23.3	23.5	50.1	17.2	38.4	62.8	8097	18.8	166	110	12.2	88	1.09	78.5	A	64.124	0.047	0.866	0.001	0.003	0	0.0003	0.028	0.001	0.08	0.0004	0.0008	0.244757
HCM187	54	intermediate	HCC12	9.4	23	56.5	24.2	32.4	78.6	2677	4.2	108	45	15.3	60	1.37	71.3	B	66.218	0.304	0.319	0.011	6e-05	0	0.0005	0.092	0.004	0.061	0.0014	0.0005	0.129768
HCM199	54	intermediate	HCC12	22.6	32.6	33.8	13.3	30.2	110	3252	97.7	117	25	15.3	60	1.37	53.3	B	61.473	0.115	0.864	0.0005	6e-05	0	0.0002	0.061	0.0005	0.001	0.0175	0.0076	0.317899
HCM200	55	intermediate	HCC12	16.5	25	12.5	4.1	21.2	57.3	8468	5.6	148	120	12.2	88	1.09	57.9	A	55.927	0.154	0.818	0.001	0.0004	0.0001	3e-05	0.115	0.0007	0.003	0.0023	0.0012	0.046962
HCM202	57	intermediate	HCC12	22.4	35.9	49.5	39.2	143.3	169	1344	20.2	79	96	14.8	65	1.32	47.3	B	61.359	0.082	0.587	0.015	0.278	0.0002	0.001	0.026	0.013	0.037	0.0037	0.001	0.113426
HCM205	60	intermediate	HCC12	74.3	48.8	39.4	14	50.5	54.2	3409	6.9	119	52	17.3	50	1.54	58.2	B	64.21	0.463	0.325	0.002	0.0007	0.0002	0.0004	0.376	0.001	0.162	0.0002	0.0013	0.309163
HCM214	59	intermediate	HCC12	60.3	131.1	188.2	135.1	758.6	451	4713	71.8	3.81	108	133.7	75	1.22	61.4	B	68.057	0.243	0.74	0.001	0.0007	0.0003	0	0.027	0.0001	0.01	6e-05	0.0002	0
HCM216	53	intermediate	HCC12	60.1	57.3	20.2	10.8	114.4	111	3001	18.6	139	93	13.3	77	1.19	53.7	A	58.011	0.111	0.857	0.002	0.0009	0.0001	6e-05	0.031	0.002	0.003	0.001	0.0011	0.040723
HCP2	59	terminal	HCC34	82.2	112.1	29.6	14.9	85.4	146	3171	22.6	115	101	14.7	65	1.3	70	B	62.998	0.414	0.489	0.072	0.001	0.0002	0.025	0.171	0.066	0.013	0.012	0.0044	0.613885
HCL14	70	terminal	HCC34	20.5	42.4	154.9	141.3	143.3	93.2	1330	11	76	44	17.3	52	1.52	479.3	C	89.506	0.951	0.014	0.006	0.0002	0	0.662	0.051	0.004	0.019	0.0059	0.0025	11.4317
HCM19	69	terminal	HCC34	22	53.2	61.6	52.3	60.6	94.9	1294	118	99	39	17.3	53	1.52	62.2	C	66.399	0.902	0.046	0.026	0.001	0.0003	0.036	0.189	0.014	0.01	0.0184	0.0252	1.74618
HCL67	75	terminal	HCC34	137.2	852.4	157.4	152.9	205.9	208	1259	175	88	201	14	72	1.25	118.7	C	73.978	0.931	0.002	0.009	0.008	0.0003	0.749	0.058	0.004	0.045	0.0205	0.0135	12.4434
HCP120	59	terminal	HCC34	33.5	63	17.1	8.4	126.4	126	1703	51	103	53	11.8	92	1.05	95.7	A	61.523	0.988	0.004	0.002	3e-05	3e-05	0.881	0.038	0.0008	0.003	0.0051	0.0093	56.1533
HCL122	59	terminal	HCC34	59.3	84.3	239.5	156.9	157.2	146	2790	190	102	86	11.3	99	1.01	54.3	C	65.677	0.602	0.389	0.006	6e-05	0.0007	0.01	0.348	0.002	0.0009	0.0374	0.0149	3.90969
HCP131	45	terminal	HCC34	38.1	50.1	42.9	21.4	94.9	119	2880	34.7	125	35	14.3	70	1.28	77.4	B	65.199	0.84	0.113	0.003	0.003	0.0003	0.008	0.194	0.0002	0.036	0.0062	0.0083	30.3405
HCL137	59	terminal	HCC34	48.9	149.5	52.4	36.4	275.2	249	1473	71.5	120	107	12.9	81	1.15	97.7	C	66.995	0.682	0.307	0.005	0.0002	0.0002	0.009	0.323	0.0004	0.002	0.0188	0.0244	18.9748
HCL143	53	terminal	HCC34	56.6	138.1	37.3	27.1	572.9	434	2359	31.1	134	183	12.2	88	1.09	55.9	C	59.744	0.459	0.337	0.007	0.03	0.003	0.005	0.176	0.002	0.126	0.0212	0.0128	2.01709
HCL145	68	terminal	HCC34	28.9	67.3	68.2	51.2	159.1	191	1203	55	88	44	12.9	81	1.15	84.4	C	66.592	0.82	0.043	0.007	0.035	0.001	0.035	0.084	0.003	0.087	0.0178	0.0139	6.5674
HCP162	42	terminal	HCC34	92.1	120.9	280.3	205.2	562.8	339	3295	135	137	233	12.5	84	1.12	52.7	B	67.146	0.561	0.153	0.0004	0.032	0	6e-05	0.046	6e-05	0.095	0.0003	0.0014	1
HCP170	64	terminal	HCC34	20.5	36.7	14.2	10.7	178.5	171	2061	27.5	67	57	12.5	82	1.12	68.7	B	58.357	0.106	0.866	0.001	0.002	0	0	0.033	0.0003	0.007	0.0006	0.0055	0
HCP172	44	terminal	HCC34	41.9	54.8	470.6	343.5	170.7	231	4834	167	135	137	14	72	1.25	65.1	B	72.373	0.167	0.751	0.003	0.0007	6e-05	0.0001	0.069	0.001	0.019	0.0005	0.0021	0.092511
HCP181	47	terminal	HCC34	35.4	36.1	16.7	7.7	228.7	133	2928	13.7	132	119	12.4	84	1.11	47	B	55.229	0.075	0.417	0.002	0.0004	0.002	3e-05	0.014	0.001	0.486	0.0003	0.0004	0.028552
HCL206	62	terminal	HCC34	42.4	63.3	64.4	34.5	36	82.2	1356	105	106	48	15.5	62	1.38	45.4	C	62.464	0.103	0.649	0.0001	0.006	0	6e-05	0.066	3e-05	0.231	0.0004	0.0035	1.99681
HCL207	63	terminal	HCC34	24.9	63.6	43.4	27.9	55.1	83.8	954	133	100	58	16.2	55	1.45	60.2	C	64.227	0.088	0.704	0.006	0.0004	0	3e-05	0.022	0.0003	0.155	0.0012	0.0003	0.126392
HCP218	65	terminal	HCC34	48.6	127.2	36.2	21.9	173.1	464	1826	25.5	104	118	11.9	91	1.06	86.3	B	63.486	0.414	0.046	0.003	0.001	0	0.0001	0.125	0.0003	0.525	0.0274	0.0171	0.403789
HCL229	48	terminal	HCC34	45.4	108.8	72.6	48.5	485.3	466	1275	40.7	136	232	14.6	66	1.3	52.8	C	63.7	0.107	0.873	0.0004	0	0	0.002	0.001	6e-05	0.0001	0.0018	6e-05	25.8373

## Sheet: Table S2
Table S2 Evaluation metrics of the machine learning model.
ModelName	Accuracy	Recall	F1-Score	MCC	AUROC	Presicion	Specificity	FNR	FPR	Prevalence	Kappa
Evaluation of a machine learning classification model for HCC34 based on clinical features.
RFTEST	0.833333	0.777778	0.875	0.68313	0.851852	1	1	0.222222	0
GBDTTEST	0.833333	0.888889	0.888889	0.555556	0.907407	0.888889	0.666667	0.111111	0.333333
XGBTEST	0.916667	0.888889	0.941176	0.816497	0.888889	1	1	0.111111	0
mean_scores	0.861111	0.851852	0.901688	0.685061	0.882716	0.962963	0.888889	0.148148	0.111111
Evaluation of a machine learning classification model for HCC34 based on characteristic microbiota.
RFTEST	0.666667	0.555556	0.714286	0.48795	0.87037	1	1	0.444444	0
GBDTTEST	0.75	0.666667	0.8	0.57735	0.833333	1	1	0.333333	0
XGBTEST	0.75	0.666667	0.8	0.57735	0.925926	1	1	0.333333	0
mean_scores	0.722222	0.62963	0.771429	0.54755	0.876543	1	1	0.37037	0
Evaluation of a machine learning classification model for HCC34 based on clinical features combined with characteristic microbiota.
RFTEST	0.666667	0.555556	0.714286	0.48795	0.962963	1	1	0.444444	0
GBDTTEST	0.75	0.666667	0.8	0.57735	0.888889	1	1	0.333333	0
XGBTEST	0.833333	0.777778	0.875	0.68313	1	1	1	0.222222	0
mean_scores	0.75	0.666667	0.796429	0.58281	0.950617	1	1	0.333333	0
External validation and evaluation of the constructed machine learning classification model.
XGB External Validation	1	1	1	1	1	1	1	0	0	0.918919	1
XGB k-fold CV	1	1	1	1	1	1	1	0	0	0.257143
XGB Bootstrap Validation	0.906827	0.70177	0.801685	0.780328	0.944415	0.924883	0.985509	0.29823	0.0144912	0.245481
MCC, Matthews Correlation Coefficient; AUROC, Area Under the Receiver Operating Characteristic Curve; FNR, False Negative Rate; FPR, False Positive Rate; Kappa, Cohen's Kappa; RF, random forest; GBDT, gradient boosting decision tree; XGB, extreme gradient boosting; CV, cross-validation.

## Sheet: Table S3
Table S3 T test analysis for microbial functional prediction.
Taxa	average(HCC34)	standard deviation(HCC34)	average(CG)	standard deviation(CG)	p value	q values	interval lower	interval upper
level 3
Peptidases	0.0161682	0.00132999	0.0148049	0.000986	0.000851404	0.0365158	0.000604756	0.00212186
Cysteine_and_methionine_metabolism	0.00959144	0.000566165	0.0104616	0.000398641	3.05086e-06	0.00117763	-0.00118753	-0.000552873
Nitrogen_metabolism	0.00577619	0.000617875	0.00665765	0.00068703	0.000164165	0.0137468	-0.0013065	-0.000456415
Phenylalanine,_tyrosine_and_tryptophan_biosynthesis	0.00605004	0.000480997	0.0065184	0.000310425	0.000955422	0.0368793	-0.000730904	-0.000205825
Valine,_leucine_and_isoleucine_biosynthesis	0.0047409	0.000603193	0.00539068	0.000303398	0.000192881	0.0137468	-0.000960514	-0.000339045
Pantothenate_and_CoA_biosynthesis	0.00461023	0.000467765	0.00512546	0.000296127	0.000238397	0.0137468	-0.000769177	-0.000261284
Chloroalkane_and_chloroalkene_degradation	0.00214251	0.000524918	0.00283934	0.000695698	0.00127724	0.0448196	-0.00109969	-0.000293971
Glutathione_metabolism	0.00199984	0.000655657	0.00139865	0.000208093	0.000723768	0.0349218	0.000282215	0.000920177
HIF-1_signaling_pathway	0.00112678	6.53811e-05	0.00120725	4.98385e-05	0.000115064	0.0137468	-0.000118131	-4.28035e-05
Transcription_related_proteins	0.000861606	9.91288e-05	0.000970058	6.19435e-05	0.000249294	0.0137468	-0.000162078	-5.48261e-05
Carbapenem_biosynthesis	0.000645919	9.73022e-05	0.000771632	4.35899e-05	1.62249e-05	0.00313141	-0.000174879	-7.65488e-05
level k
K02586	0.000792768	0.000411681	0.00141419	0.00047449	0.000105957	0.0379797	-0.000910645	-0.000332206
K02588	0.000449417	0.000180608	0.000707467	0.000182621	8.01854e-05	0.0379797	-0.000375973	-0.000140126
K09815	0.00066388	0.000117274	0.000825958	8.01828e-05	1.46935e-05	0.0379797	-0.000227196	-9.69589e-05
K06223	0.000476898	0.000129617	0.000713369	0.00018726	7.10025e-05	0.0379797	-0.000342048	-0.000130892
K00147	0.000808895	0.000137493	0.000960623	3.5123e-05	9.55382e-05	0.0379797	-0.000217714	-8.57424e-05
K00651	0.000639916	0.000134319	0.000805421	7.49727e-05	4.28215e-05	0.0379797	-0.000236181	-9.4829e-05
K00052	0.000743041	8.63473e-05	0.000839752	3.24331e-05	9.08827e-05	0.0379797	-0.000139372	-5.40501e-05
K00053	0.000643165	8.94588e-05	0.000757281	7.05206e-05	8.3768e-05	0.0379797	-0.000166303	-6.19296e-05
K00931	0.000570944	8.29829e-05	0.000685848	7.35572e-05	5.14413e-05	0.0379797	-0.000165731	-6.40759e-05
K02018	0.000393608	0.000101583	0.000545463	0.000113033	9.0637e-05	0.0379797	-0.000221764	-8.19466e-05
K03111	0.00058203	5.21738e-05	0.000654187	4.51189e-05	4.51328e-05	0.0379797	-0.000103768	-4.05473e-05
K00930	0.000597366	0.000106359	0.000717034	5.26509e-05	0.000112072	0.0380574	-0.000174299	-6.5036e-05
K08217	0.000343795	0.000121548	0.000515417	0.000109779	4.39381e-05	0.0379797	-0.000246705	-9.65373e-05
K00286	0.000507377	7.86004e-05	0.000605886	4.02859e-05	2.91543e-05	0.0379797	-0.000139144	-5.78746e-05
K00942	0.000450074	3.46796e-05	0.000494452	2.8776e-05	0.000103232	0.0379797	-6.50254e-05	-2.37311e-05
K03564	0.000194972	4.91203e-05	0.000125887	4.38757e-05	4.33186e-05	0.0379797	3.88941e-05	9.92752e-05
K03789	0.000271369	4.04938e-05	0.000320556	2.73528e-05	8.62012e-05	0.0379797	-7.15883e-05	-2.6786e-05
K07727	0.000118321	4.30678e-05	0.000175231	3.45036e-05	5.62497e-05	0.0379797	-8.21923e-05	-3.16281e-05
K04783	4.36047e-05	2.94757e-05	9.02577e-05	3.46058e-05	6.60605e-05	0.0379797	-6.75918e-05	-2.57144e-05
Q values were calculated as p values adjusted for the false discovery rate (FDR) using the Benjamini–Hochberg procedure.
